# Supplementary material for: Investigation of Health-Related Quality of Life, Anxiety and Satisfaction in Patients with Pulmonary Embolism
Source: J Pers Med. 2024 Apr 8;14(4):393. doi: 10.3390/jpm14040393 (PMC11051348; doi:10.3390/jpm14040393)
Supplement: Supplementary file 1 [file jpm-14-00393-s001.zip]

Archive with 1 entries (1 files):
- jpm-2937009-supplementary.pdf
